# Supplementary material for: Phospholipase Cδ-4 (PLCδ4) Acts as a Nuclear Player to Influence Cyclin B Expression in the Embryonal Rhabdomyosarcoma Cell Lines RD and A204
Source: Biomolecules. 2024 Sep 20;14(9):1180. doi: 10.3390/biom14091180 (PMC11430102; doi:10.3390/biom14091180)
Supplement: Supplementary file 1 [file biomolecules-14-01180-s001.zip]

Archive with 1 entries (1 files):
- biomolecules-3139969-supplementary.pdf
